# Supplementary material for: Characterization and Complete Genomic Analysis of a Novel Bacteriophage BUCT775 for Acinetobacter baumannii and Its Elimination Efficiency in the Environment
Source: Int J Mol Sci. 2025 Jul 28;26(15):7279. doi: 10.3390/ijms26157279 (PMC12346957; doi:10.3390/ijms26157279)
Supplement: Supplementary file 1 [file ijms-26-07279-s001.zip]

Archive with 1 entries (1 files):
- ijms-3601147-supplementary.pdf
